# Supplementary material for: Influence of Alumina Addition on the Optical Properties and the Thermal Stability of Titania Thin Films and Inverse Opals Produced by Atomic Layer Deposition
Source: Nanomaterials (Basel). 2021 Apr 20;11(4):1053. doi: 10.3390/nano11041053 (PMC8074236; doi:10.3390/nano11041053)
Supplement: Supplementary file 1 [file nanomaterials-11-01053-s001.zip]

Archive with 1 entries (1 files):
- nanomaterials-1159049-supplementary.pdf
